# Supplementary material for: Human Neuromuscular Junction on a Chip: Impact of Amniotic Fluid Stem Cell Extracellular Vesicles on Muscle Atrophy and NMJ Integrity
Source: Int J Mol Sci. 2023 Mar 3;24(5):4944. doi: 10.3390/ijms24054944 (PMC10003237; doi:10.3390/ijms24054944)
Supplement: Supplementary file 1 [file ijms-24-04944-s001.zip]

Archive with 1 entries (1 files):
- ijms-2129338-supplementary.pdf
